# Supplementary material for: Neuroreceptor kinetics in rats repeatedly exposed to quinpirole as a model for OCD
Source: PLoS One. 2019 Mar 7;14(3):e0213313. doi: 10.1371/journal.pone.0213313 (PMC6405120; doi:10.1371/journal.pone.0213313)
Supplement: S1 File — (XLSX) [file pone.0213313.s001.xlsx]

## Sheet: Analysis
		Independent Variable	Independent Variable	Independent Variable	Distance moved	Velocity	Activity	Activity state	Activity state	Activity state	Activity state	Body elongation state	Body elongation state	Body elongation state	Mobility state	Mobility state	Mobility state	Mobility state	Mobility state	Mobility state	Rotation
		Independent Variable	Independent Variable	Independent Variable	center-point	center-point	Within arena	Highly active	Highly active	Inactive	Inactive	Stretched	Normal	Contracted	Highly mobile	Highly mobile	Mobile	Mobile	Immobile	Immobile	center-point / Clockwise
		Condition	ID	Weight	Total	Mean	Mean	Frequency	Cumulative Duration	Frequency	Cumulative Duration	Cumulative Duration	Cumulative Duration	Cumulative Duration	Frequency	Cumulative Duration	Frequency	Cumulative Duration	Frequency	Cumulative Duration	Frequency
					cm	cm/s	%		s		s	s	s	s		s		s		s
Result 1	Trial 1	Control	6lr	420	3520.4	1.30393	0.497493	496	183.44	570	2488.96	0	2654.68	45.36	0	0	0	0	1	2700	16
Result 1	Trial 4	Control	6r	413	4264.65	1.5796	0.519341	523	213.08	563	2461.12	0	2520.44	179.6	0	0	0	0	1	2700	14
Result 1	Trial 5	Control	6no	420	3541.21	1.3116	0.417866	415	177.92	427	2500.72	0	2343.52	356.52	0	0	11	0.48	12	2699.52	5
Result 1	Trial 6	Control	6l	401	3805.5	1.40953	0.54772	527	247.76	538	2425.56	0	2621.56	78.48	0	0	2	0.16	3	2699.84	14
Result 1	Trial 8	Control	10r	428	5322.02	1.97123	0.687851	718	319.56	757	2344.32	0	2527.96	172.08	0	0	0	0	1	2700	27
Result 1	Trial 10	Control	10l	384	4399.92	1.6297	0.625059	554	259.12	561	2416.16	0	2679.56	20.48	0	0	5	0.2	6	2699.8	12
Result 1	Trial 11	Control	10no	400	3917.56	1.45103	0.619836	578	272.4	586	2395.68	0	2668.28	31.76	0	0	4	0.16	5	2699.84	14
Result 2	Trial 2	Quinpirole	7l	386	6658.44	2.46631	0.838967	834	306.8	954	2360.76	0	2691.24	8.8	0	0	1	0.08	2	2699.92	38
Result 2	Trial 3	Quinpirole	7no	394	10769.6	3.98898	1.36701	1506	710.08	1473	1940.44	0	2698.64	1.4	0	0	1	0.08	2	2699.92	52
Result 2	Trial 7	Quinpirole	7r	376	6004.81	2.22413	0.808837	829	314.08	951	2353.24	0	2696.4	3.64	0	0	0	0	1	2700	38
Result 2	Trial 9	Quinpirole	8r	370	7516.92	2.78421	0.92039	994	417.2	1074	2248.84	0	2700.04	0	0	0	6	0.32	7	2699.68	42
Result 2	Trial 12	Quinpirole	8no	389	5232.15	1.93795	0.725107	798	270.92	949	2393.6	0	2699.6	0.44	0	0	1	0.08	2	2699.92	21
Result 2	Trial 13	Quinpirole	8l	404	4149.45	1.53693	0.586122	644	231.68	714	2446.36	0	2699.92	0.12	0	0	0	0	1	2700	19
Result 2	Trial 14	Quinpirole	8lr	383	7235.5	2.67997	1.06935	1046	512.84	1078	2144.36	0	2698.28	1.76	0	0	2	0.12	3	2699.88	33
