# Supplementary material for: Neuroreceptor kinetics in rats repeatedly exposed to quinpirole as a model for OCD
Source: PLoS One. 2019 Mar 7;14(3):e0213313. doi: 10.1371/journal.pone.0213313 (PMC6405120; doi:10.1371/journal.pone.0213313)
Supplement: S2 File — (XLSX) [file pone.0213313.s002.xlsx]

## Sheet: Sheet1
			Independent Variable	Independent Variable	Independent Variable	Independent Variable	Distance moved	Distance moved	Distance moved	Movement	Movement	Mobility continuous	Velocity
			Independent Variable	Independent Variable	Independent Variable	Independent Variable	Center-point	Center-point	Center-point	Moving / Center-point	Not Moving / Center-point	Body fill	Center-point
			Condition	Experiment	Injection	Rat - ID	Mean	Standard Deviation	Total	Frequency	Frequency	Mean	Mean
							cm	cm	cm				cm/s
Result 10	Trial 128	For Center-point in 1	Quinpirole	388	10	7no	1.45453	1.39253	3147.61	105	18	11.7932	36.3633
Result 10	Trial 128	For Center-point in 9	Quinpirole	388	10	7no	1.36574	1.01769	133.842	13	0	12.6509	34.1435
Result 10	Trial 128	For Center-point in 2	Quinpirole	388	10	7no	1.85557	1.2406	3017.16	89	12	14.5443	46.3894
Result 10	Trial 128	For Center-point in 11	Quinpirole	388	10	7no	0.501603	0.631924	347.109	38	11	6.1698	12.5401
Result 10	Trial 128	For Center-point in 3	Quinpirole	388	10	7no	1.75541	1.29923	1932.7	83	7	13.7451	43.8851
Result 10	Trial 128	For Center-point in 4	Quinpirole	388	10	7no	1.2367	1.01506	577.539	28	2	11.5481	30.9175
Result 10	Trial 128	For Center-point in 5	Quinpirole	388	10	7no	0.421919	0.507394	9480.93	243	176	6.27147	10.548
Result 10	Trial 128	For Center-point in 6	Quinpirole	388	10	7no	0.768896	0.753498	1129.51	48	33	9.27089	19.2224
Result 10	Trial 128	For Center-point in 7	Quinpirole	388	10	7no	2.19127	1.06251	793.239	28	3	16.8151	54.7817
Result 10	Trial 128	For Center-point in 8	Quinpirole	388	10	7no	0.422879	0.502912	715.089	29	17	6.09251	10.572
Result 10	Trial 128	For Center-point in 10	Quinpirole	388	10	7no	0.205708	0.334331	1858.98	78	50	3.73288	5.1427
Result 10	Trial 128	For Center-point in 12	Quinpirole	388	10	7no	2.0428	0.383294	81.7118	3	0	15.9286	51.0699
Result 10	Trial 128	For Center-point in 13	Quinpirole	388	10	7no	0.379168	0.352614	58.3919	4	1	6.74691	9.4792
Result 10	Trial 128	For Center-point in 14	Quinpirole	388	10	7no	0.314785	0.395652	446.995	18	10	5.31956	7.86963
Result 10	Trial 128	For Center-point in 15	Quinpirole	388	10	7no	0.966037	0.745978	283.049	18	5	9.8083	24.1509
Result 10	Trial 128	For Center-point in 16	Quinpirole	388	10	7no	0.484911	0.497783	277.369	15	10	7.00065	12.1228
Result 10	Trial 128	For Center-point in 17	Quinpirole	388	10	7no	0.679473	0.59936	205.88	12	4	9.70699	16.9868
Result 10	Trial 128	For Center-point in 18	Quinpirole	388	10	7no	0.234898	0.300908	104.06	5	2	4.06023	5.87244
Result 10	Trial 128	For Center-point in 19	Quinpirole	388	10	7no	0.38789	0.311257	147.01	7	6	6.42503	9.69725
Result 10	Trial 128	For Center-point in 20	Quinpirole	388	10	7no	0.262085	0.147318	9.17298	1	1	5.39274	6.55213
Result 10	Trial 128	For Center-point in 21	Quinpirole	388	10	7no	-	-	-	-	-	-	-
Result 10	Trial 128	For Center-point in 22	Quinpirole	388	10	7no	-	-	-	-	-	-	-
Result 10	Trial 128	For Center-point in 23	Quinpirole	388	10	7no	0.194875	0.134558	6.04111	0	1	7.14974	4.87186
Result 10	Trial 128	For Center-point in 24	Quinpirole	388	10	7no	-	-	-	-	-	-	-
Result 10	Trial 128	For Center-point in 25	Quinpirole	388	10	7no	0.298785	0.143224	16.4332	0	1	7.14588	7.46963
Result 10	Trial 131	For Center-point in 1	Quinpirole	379	10	7l	0.703959	0.762918	896.844	41	15	8.44569	17.599
Result 10	Trial 131	For Center-point in 9	Quinpirole	379	10	7l	1.62104	0.341729	32.4207	3	0	11.4597	40.5259
Result 10	Trial 131	For Center-point in 2	Quinpirole	379	10	7l	1.67727	1.19793	997.978	36	3	13.1436	41.9318
Result 10	Trial 131	For Center-point in 11	Quinpirole	379	10	7l	1.35504	0.804502	289.98	19	3	12.4093	33.8761
Result 10	Trial 131	For Center-point in 3	Quinpirole	379	10	7l	1.40458	1.28747	1768.36	53	7	11.3196	35.1144
Result 10	Trial 131	For Center-point in 4	Quinpirole	379	10	7l	1.2104	0.938178	1843.44	92	12	11.3247	30.26
Result 10	Trial 131	For Center-point in 5	Quinpirole	379	10	7l	0.418324	0.441828	9908.43	240	171	6.58766	10.4581
Result 10	Trial 131	For Center-point in 6	Quinpirole	379	10	7l	0.674984	0.764909	213.295	11	5	8.54553	16.8746
Result 10	Trial 131	For Center-point in 7	Quinpirole	379	10	7l	1.95323	-	1.95323	1	0	16.4945	48.8308
Result 10	Trial 131	For Center-point in 8	Quinpirole	379	10	7l	0.479793	0.426416	116.59	5	3	6.77315	11.9948
Result 10	Trial 131	For Center-point in 10	Quinpirole	379	10	7l	0.251991	0.334481	789.234	32	20	4.74517	6.29976
Result 10	Trial 131	For Center-point in 12	Quinpirole	379	10	7l	0.883152	0.915102	426.562	15	4	8.45784	22.0788
Result 10	Trial 131	For Center-point in 13	Quinpirole	379	10	7l	1.6667	0.734295	266.673	13	1	13.6325	41.6676
Result 10	Trial 131	For Center-point in 14	Quinpirole	379	10	7l	0.294434	0.383314	2994.98	89	50	4.95964	7.36085
Result 10	Trial 131	For Center-point in 15	Quinpirole	379	10	7l	1.29861	0.86484	1098.62	62	8	11.8304	32.4652
Result 10	Trial 131	For Center-point in 16	Quinpirole	379	10	7l	0.809967	0.655906	528.098	33	6	9.77785	20.2492
Result 10	Trial 131	For Center-point in 17	Quinpirole	379	10	7l	0.45752	0.48758	161.505	8	4	7.34951	11.438
Result 10	Trial 131	For Center-point in 18	Quinpirole	379	10	7l	-	-	-	-	-	-	-
Result 10	Trial 131	For Center-point in 19	Quinpirole	379	10	7l	-	-	-	-	-	-	-
Result 10	Trial 131	For Center-point in 20	Quinpirole	379	10	7l	-	-	-	-	-	-	-
Result 10	Trial 131	For Center-point in 21	Quinpirole	379	10	7l	-	-	-	-	-	-	-
Result 10	Trial 131	For Center-point in 22	Quinpirole	379	10	7l	-	-	-	-	-	-	-
Result 10	Trial 131	For Center-point in 23	Quinpirole	379	10	7l	-	-	-	-	-	-	-
Result 10	Trial 131	For Center-point in 24	Quinpirole	379	10	7l	-	-	-	-	-	-	-
Result 10	Trial 131	For Center-point in 25	Quinpirole	379	10	7l	-	-	-	-	-	-	-
Result 10	Trial 132	For Center-point in 1	Quinpirole	373	10	7r	0.914356	0.935088	829.32	45	9	9.27623	22.8589
Result 10	Trial 132	For Center-point in 9	Quinpirole	373	10	7r	1.74152	0.224318	17.4152	1	0	12.751	43.538
Result 10	Trial 132	For Center-point in 2	Quinpirole	373	10	7r	1.93912	0.946532	1576.51	60	6	14.7385	48.4781
Result 10	Trial 132	For Center-point in 11	Quinpirole	373	10	7r	0.792334	0.688103	320.895	25	16	7.98037	19.8083
Result 10	Trial 132	For Center-point in 3	Quinpirole	373	10	7r	1.64564	1.24228	2315.42	70	9	12.8503	41.141
Result 10	Trial 132	For Center-point in 4	Quinpirole	373	10	7r	1.18932	0.888249	1566.33	71	18	11.4239	29.733
Result 10	Trial 132	For Center-point in 5	Quinpirole	373	10	7r	0.327635	0.389701	8605.67	185	137	6.03445	8.19088
Result 10	Trial 132	For Center-point in 6	Quinpirole	373	10	7r	0.398084	0.326125	119.027	6	4	5.99913	9.9521
Result 10	Trial 132	For Center-point in 7	Quinpirole	373	10	7r	1.46798	0.809504	124.779	6	1	12.9032	36.6996
Result 10	Trial 132	For Center-point in 8	Quinpirole	373	10	7r	0.268897	0.322089	176.934	4	2	4.45188	6.72243
Result 10	Trial 132	For Center-point in 10	Quinpirole	373	10	7r	0.244829	0.30675	1328.68	50	38	4.63509	6.12071
Result 10	Trial 132	For Center-point in 12	Quinpirole	373	10	7r	0.60851	0.321313	57.1999	2	0	7.26985	15.2127
Result 10	Trial 132	For Center-point in 13	Quinpirole	373	10	7r	1.34168	0.550115	48.3006	3	0	11.2855	33.5421
Result 10	Trial 132	For Center-point in 14	Quinpirole	373	10	7r	0.262518	0.33815	1653.86	52	30	4.75214	6.56295
Result 10	Trial 132	For Center-point in 15	Quinpirole	373	10	7r	1.10433	0.827099	299.275	20	6	10.2468	27.6084
Result 10	Trial 132	For Center-point in 16	Quinpirole	373	10	7r	0.369623	0.273899	223.252	16	10	6.70075	9.24057
Result 10	Trial 132	For Center-point in 17	Quinpirole	373	10	7r	-	-	-	-	-	-	-
Result 10	Trial 132	For Center-point in 18	Quinpirole	373	10	7r	-	-	-	-	-	-	-
Result 10	Trial 132	For Center-point in 19	Quinpirole	373	10	7r	-	-	-	-	-	-	-
Result 10	Trial 132	For Center-point in 20	Quinpirole	373	10	7r	-	-	-	-	-	-	-
Result 10	Trial 132	For Center-point in 21	Quinpirole	373	10	7r	-	-	-	-	-	-	-
Result 10	Trial 132	For Center-point in 22	Quinpirole	373	10	7r	-	-	-	-	-	-	-
Result 10	Trial 132	For Center-point in 23	Quinpirole	373	10	7r	-	-	-	-	-	-	-
Result 10	Trial 132	For Center-point in 24	Quinpirole	373	10	7r	-	-	-	-	-	-	-
Result 10	Trial 132	For Center-point in 25	Quinpirole	373	10	7r	-	-	-	-	-	-	-
Result 10	Trial 135	For Center-point in 1	Quinpirole	380	10	8no	0.80355	0.890473	503.826	21	8	7.70467	20.0887
Result 10	Trial 135	For Center-point in 9	Quinpirole	380	10	8no	0.432718	0.426088	64.0422	2	1	6.36648	10.8179
Result 10	Trial 135	For Center-point in 2	Quinpirole	380	10	8no	0.409281	0.731521	476.812	14	17	4.80701	10.232
Result 10	Trial 135	For Center-point in 11	Quinpirole	380	10	8no	0.170129	0.16504	65.1594	3	11	3.50597	4.25323
Result 10	Trial 135	For Center-point in 3	Quinpirole	380	10	8no	1.90991	0.95083	385.803	14	1	14.2167	47.7479
Result 10	Trial 135	For Center-point in 4	Quinpirole	380	10	8no	0.743095	0.896487	571.44	29	9	7.65462	18.5774
Result 10	Trial 135	For Center-point in 5	Quinpirole	380	10	8no	0.284609	0.469076	2501.71	72	41	4.0821	7.11522
Result 10	Trial 135	For Center-point in 6	Quinpirole	380	10	8no	0.436795	0.645293	555.603	23	9	5.41769	10.9199
Result 10	Trial 135	For Center-point in 7	Quinpirole	380	10	8no	2.16913	0.509008	295.002	8	1	15.8547	54.2283
Result 10	Trial 135	For Center-point in 8	Quinpirole	380	10	8no	0.149575	0.331848	184.875	8	4	2.41374	3.73938
Result 10	Trial 135	For Center-point in 10	Quinpirole	380	10	8no	0.0690641	0.133956	741.818	9	22	1.47034	1.7266
Result 10	Trial 135	For Center-point in 12	Quinpirole	380	10	8no	-	-	-	-	-	-	-
Result 10	Trial 135	For Center-point in 13	Quinpirole	380	10	8no	-	-	-	-	-	-	-
Result 10	Trial 135	For Center-point in 14	Quinpirole	380	10	8no	0.177828	0.270725	1675.14	59	39	3.25561	4.44569
Result 10	Trial 135	For Center-point in 15	Quinpirole	380	10	8no	0.773693	0.8552	1252.61	58	21	7.77755	19.3423
Result 10	Trial 135	For Center-point in 16	Quinpirole	380	10	8no	0.488173	0.572891	1745.71	68	47	6.41091	12.2043
Result 10	Trial 135	For Center-point in 17	Quinpirole	380	10	8no	0.472015	0.600769	1107.35	36	28	6.05249	11.8004
Result 10	Trial 135	For Center-point in 18	Quinpirole	380	10	8no	0.24075	0.269929	463.684	23	16	4.62453	6.01875
Result 10	Trial 135	For Center-point in 19	Quinpirole	380	10	8no	0.451721	0.404541	161.716	9	7	6.78348	11.293
Result 10	Trial 135	For Center-point in 20	Quinpirole	380	10	8no	0.227649	0.16389	11.3825	2	2	3.91858	5.69123
Result 10	Trial 135	For Center-point in 21	Quinpirole	380	10	8no	-	-	-	-	-	-	-
Result 10	Trial 135	For Center-point in 22	Quinpirole	380	10	8no	-	-	-	-	-	-	-
Result 10	Trial 135	For Center-point in 23	Quinpirole	380	10	8no	-	-	-	-	-	-	-
Result 10	Trial 135	For Center-point in 24	Quinpirole	380	10	8no	-	-	-	-	-	-	-
Result 10	Trial 135	For Center-point in 25	Quinpirole	380	10	8no	0.257056	0.287743	26.9909	1	2	5.14376	6.42641
Result 10	Trial 136	For Center-point in 1	Quinpirole	378	10	8lr	0.710497	0.975082	1190.79	55	7	7.48894	17.7624
Result 10	Trial 136	For Center-point in 9	Quinpirole	378	10	8lr	1.98799	0.830724	45.7238	7	0	16.1661	49.6998
Result 10	Trial 136	For Center-point in 2	Quinpirole	378	10	8lr	1.42751	1.2272	2432.48	79	12	11.9297	35.6878
Result 10	Trial 136	For Center-point in 11	Quinpirole	378	10	8lr	0.837735	0.905603	635.841	31	12	8.47301	20.9434
Result 10	Trial 136	For Center-point in 3	Quinpirole	378	10	8lr	1.89016	1.43847	2806.89	89	7	14.5991	47.254
Result 10	Trial 136	For Center-point in 4	Quinpirole	378	10	8lr	0.917217	0.975	2508.59	99	20	9.16668	22.9304
Result 10	Trial 136	For Center-point in 5	Quinpirole	378	10	8lr	0.541209	0.658381	5525.75	128	66	7.02739	13.5302
Result 10	Trial 136	For Center-point in 6	Quinpirole	378	10	8lr	0.550079	0.311115	35.205	2	1	10.1814	13.752
Result 10	Trial 136	For Center-point in 7	Quinpirole	378	10	8lr	0.553397	0.260329	17.7087	1	0	10.9558	13.8349
Result 10	Trial 136	For Center-point in 8	Quinpirole	378	10	8lr	-	-	-	-	-	-	-
Result 10	Trial 136	For Center-point in 10	Quinpirole	378	10	8lr	0.118311	0.238859	2279.73	83	54	2.37084	2.95777
Result 10	Trial 136	For Center-point in 12	Quinpirole	378	10	8lr	1.80338	1.22512	593.31	18	1	14.2017	45.0844
Result 10	Trial 136	For Center-point in 13	Quinpirole	378	10	8lr	0.729107	0.805492	452.775	23	11	8.79863	18.2277
Result 10	Trial 136	For Center-point in 14	Quinpirole	378	10	8lr	0.35471	0.457419	1768.23	67	43	5.58633	8.86776
Result 10	Trial 136	For Center-point in 15	Quinpirole	378	10	8lr	0.883527	0.938452	460.318	24	7	8.33215	22.0882
Result 10	Trial 136	For Center-point in 16	Quinpirole	378	10	8lr	0.883728	0.870604	286.328	19	6	10.6129	22.0932
Result 10	Trial 136	For Center-point in 17	Quinpirole	378	10	8lr	-	-	-	-	-	-	-
Result 10	Trial 136	For Center-point in 18	Quinpirole	378	10	8lr	-	-	-	-	-	-	-
Result 10	Trial 136	For Center-point in 19	Quinpirole	378	10	8lr	-	-	-	-	-	-	-
Result 10	Trial 136	For Center-point in 20	Quinpirole	378	10	8lr	-	-	-	-	-	-	-
Result 10	Trial 136	For Center-point in 21	Quinpirole	378	10	8lr	-	-	-	-	-	-	-
Result 10	Trial 136	For Center-point in 22	Quinpirole	378	10	8lr	-	-	-	-	-	-	-
Result 10	Trial 136	For Center-point in 23	Quinpirole	378	10	8lr	-	-	-	-	-	-	-
Result 10	Trial 136	For Center-point in 24	Quinpirole	378	10	8lr	-	-	-	-	-	-	-
Result 10	Trial 136	For Center-point in 25	Quinpirole	378	10	8lr	0.591139	0.369548	10.0494	1	1	11.1289	14.7785
Result 10	Trial 138	For Center-point in 1	Quinpirole	356	10	8r	1.2054	0.926639	2903.8	107	20	11.4803	30.1349
Result 10	Trial 138	For Center-point in 9	Quinpirole	356	10	8r	0.777416	0.6371	394.927	21	5	9.84108	19.4354
Result 10	Trial 138	For Center-point in 2	Quinpirole	356	10	8r	1.59124	1.07602	2310.48	76	9	13.5795	39.7811
Result 10	Trial 138	For Center-point in 11	Quinpirole	356	10	8r	0.861879	0.706716	241.326	18	6	9.7272	21.547
Result 10	Trial 138	For Center-point in 3	Quinpirole	356	10	8r	1.24665	1.1429	2777.53	90	12	11.2356	31.1662
Result 10	Trial 138	For Center-point in 4	Quinpirole	356	10	8r	1.28873	0.892719	1318.37	63	7	12.0958	32.2184
Result 10	Trial 138	For Center-point in 5	Quinpirole	356	10	8r	0.471309	0.453566	9696.7	286	173	7.22733	11.7827
Result 10	Trial 138	For Center-point in 6	Quinpirole	356	10	8r	0.809296	0.642505	874.04	42	12	10.0161	20.2324
Result 10	Trial 138	For Center-point in 7	Quinpirole	356	10	8r	1.52974	0.843512	566.004	19	1	13.5623	38.2435
Result 10	Trial 138	For Center-point in 8	Quinpirole	356	10	8r	0.369703	0.405046	460.28	20	12	6.30955	9.24257
Result 10	Trial 138	For Center-point in 10	Quinpirole	356	10	8r	0.284819	0.350428	1309.6	54	33	5.14066	7.12047
Result 10	Trial 138	For Center-point in 12	Quinpirole	356	10	8r	0.369365	0.343943	64.2695	4	3	6.59017	9.23412
Result 10	Trial 138	For Center-point in 13	Quinpirole	356	10	8r	0.506506	0.460957	104.847	9	5	7.881	12.6627
Result 10	Trial 138	For Center-point in 14	Quinpirole	356	10	8r	0.281143	0.362896	1550.79	57	36	4.90571	7.02858
Result 10	Trial 138	For Center-point in 15	Quinpirole	356	10	8r	1.15408	0.820594	717.841	34	5	11.0926	28.8521
Result 10	Trial 138	For Center-point in 16	Quinpirole	356	10	8r	0.678257	0.604635	839.683	49	15	8.70274	16.9564
Result 10	Trial 138	For Center-point in 17	Quinpirole	356	10	8r	0.480297	0.425218	430.826	23	12	8.24006	12.0074
Result 10	Trial 138	For Center-point in 18	Quinpirole	356	10	8r	0.417458	0.378789	40.4934	3	2	6.8649	10.4364
Result 10	Trial 138	For Center-point in 19	Quinpirole	356	10	8r	0.450852	0.359206	88.8178	5	2	7.24918	11.2713
Result 10	Trial 138	For Center-point in 20	Quinpirole	356	10	8r	-	-	-	-	-	-	-
Result 10	Trial 138	For Center-point in 21	Quinpirole	356	10	8r	-	-	-	-	-	-	-
Result 10	Trial 138	For Center-point in 22	Quinpirole	356	10	8r	-	-	-	-	-	-	-
Result 10	Trial 138	For Center-point in 23	Quinpirole	356	10	8r	-	-	-	-	-	-	-
Result 10	Trial 138	For Center-point in 24	Quinpirole	356	10	8r	0.308927	0.213187	31.2016	2	1	6.44349	7.72318
Result 10	Trial 138	For Center-point in 25	Quinpirole	356	10	8r	0.25329	0.17031	19.5033	1	1	4.41778	6.33225
Result 10	Trial 139	For Center-point in 1	Quinpirole	406	10	8l	0.884604	0.814462	1985.05	89	38	9.31244	22.1151
Result 10	Trial 139	For Center-point in 9	Quinpirole	406	10	8l	1.73565	1.05654	34.7131	5	0	13.9124	43.3914
Result 10	Trial 139	For Center-point in 2	Quinpirole	406	10	8l	1.42594	1.02232	2034.82	65	12	11.8822	35.6485
Result 10	Trial 139	For Center-point in 11	Quinpirole	406	10	8l	0.897971	0.738746	121.226	13	5	9.37888	22.4493
Result 10	Trial 139	For Center-point in 3	Quinpirole	406	10	8l	0.961251	0.967211	2789.55	103	37	9.17399	24.0313
Result 10	Trial 139	For Center-point in 4	Quinpirole	406	10	8l	0.482147	0.490795	1644.12	79	63	7.37722	12.0537
Result 10	Trial 139	For Center-point in 5	Quinpirole	406	10	8l	0.356605	0.402868	6698.11	189	169	6.16699	8.91512
Result 10	Trial 139	For Center-point in 6	Quinpirole	406	10	8l	0.577765	0.455279	176.796	10	5	7.90147	14.4441
Result 10	Trial 139	For Center-point in 7	Quinpirole	406	10	8l	0.989135	0.697326	181.012	10	2	10.2979	24.7284
Result 10	Trial 139	For Center-point in 8	Quinpirole	406	10	8l	0.3227	0.351458	184.262	8	4	5.49447	8.0675
Result 10	Trial 139	For Center-point in 10	Quinpirole	406	10	8l	0.151766	0.267902	1733.78	49	32	2.90742	3.79416
Result 10	Trial 139	For Center-point in 12	Quinpirole	406	10	8l	-	-	-	-	-	-	-
Result 10	Trial 139	For Center-point in 13	Quinpirole	406	10	8l	0.074229	0.0252932	0.148458	1	0	2.2573	1.85572
Result 10	Trial 139	For Center-point in 14	Quinpirole	406	10	8l	0.258685	0.286279	626.536	19	9	4.66937	6.46714
Result 10	Trial 139	For Center-point in 15	Quinpirole	406	10	8l	0.618738	0.447251	51.974	3	1	8.32583	15.4684
Result 10	Trial 139	For Center-point in 16	Quinpirole	406	10	8l	0.309211	0.238542	273.651	14	15	6.03708	7.73027
Result 10	Trial 139	For Center-point in 17	Quinpirole	406	10	8l	0.478899	0.301858	48.8477	4	1	8.20727	11.9725
Result 10	Trial 139	For Center-point in 18	Quinpirole	406	10	8l	-	-	-	-	-	-	-
Result 10	Trial 139	For Center-point in 19	Quinpirole	406	10	8l	-	-	-	-	-	-	-
Result 10	Trial 139	For Center-point in 20	Quinpirole	406	10	8l	-	-	-	-	-	-	-
Result 10	Trial 139	For Center-point in 21	Quinpirole	406	10	8l	-	-	-	-	-	-	-
Result 10	Trial 139	For Center-point in 22	Quinpirole	406	10	8l	-	-	-	-	-	-	-
Result 10	Trial 139	For Center-point in 23	Quinpirole	406	10	8l	-	-	-	-	-	-	-
Result 10	Trial 139	For Center-point in 24	Quinpirole	406	10	8l	-	-	-	-	-	-	-
Result 10	Trial 139	For Center-point in 25	Quinpirole	406	10	8l	-	-	-	-	-	-	-
Result 9	Trial 127	For Center-point in 1	Control	407	10	6no	2.6266	0.912734	94.5578	3	1	17.5193	65.6651
Result 9	Trial 127	For Center-point in 9	Control	407	10	6no	2.23471	1.60989	113.97	3	1	15.1547	55.8677
Result 9	Trial 127	For Center-point in 2	Control	407	10	6no	2.59019	0.942931	126.919	5	0	17.4712	64.7547
Result 9	Trial 127	For Center-point in 11	Control	407	10	6no	3.50993	0.84116	70.1986	4	0	21.7542	87.7483
Result 9	Trial 127	For Center-point in 3	Control	407	10	6no	1.86482	1.41579	72.7279	3	0	12.9261	46.6204
Result 9	Trial 127	For Center-point in 4	Control	407	10	6no	3.01628	0.57556	168.912	5	0	19.1787	75.4071
Result 9	Trial 127	For Center-point in 5	Control	407	10	6no	0.122357	0.245474	428.128	14	8	1.92829	3.05893
Result 9	Trial 127	For Center-point in 6	Control	407	10	6no	2.71521	0.39624	46.1585	2	0	18.07	67.8802
Result 9	Trial 127	For Center-point in 7	Control	407	10	6no	2.90379	0.210555	8.71136	1	0	17.1054	72.5946
Result 9	Trial 127	For Center-point in 8	Control	407	10	6no	0.358379	0.473594	65.225	3	2	4.68774	8.95948
Result 9	Trial 127	For Center-point in 10	Control	407	10	6no	0.0239754	0.0844974	828.829	11	7	0.4572	0.599385
Result 9	Trial 127	For Center-point in 12	Control	407	10	6no	1.1965	1.71659	81.3618	4	1	9.65263	29.9124
Result 9	Trial 127	For Center-point in 13	Control	407	10	6no	3.80268	0.58613	26.6188	1	0	24.1288	95.0671
Result 9	Trial 127	For Center-point in 14	Control	407	10	6no	0.0857427	0.201123	375.982	7	4	1.42996	2.14357
Result 9	Trial 127	For Center-point in 15	Control	407	10	6no	0.241951	0.462494	89.0379	5	4	3.13282	6.04877
Result 9	Trial 127	For Center-point in 16	Control	407	10	6no	0.29793	0.412733	129.599	6	4	3.86425	7.44824
Result 9	Trial 127	For Center-point in 17	Control	407	10	6no	0.475173	0.67698	77.9284	4	1	4.88257	11.8793
Result 9	Trial 127	For Center-point in 18	Control	407	10	6no	0.125329	0.263803	106.404	4	2	2.07724	3.13321
Result 9	Trial 127	For Center-point in 19	Control	407	10	6no	2.86638	0.207034	34.3965	1	0	18.1431	71.6595
Result 9	Trial 127	For Center-point in 20	Control	407	10	6no	0.423484	0.680218	51.2416	2	1	4.92597	10.5871
Result 9	Trial 127	For Center-point in 21	Control	407	10	6no	-	-	-	-	-	-	-
Result 9	Trial 127	For Center-point in 22	Control	407	10	6no	-	-	-	-	-	-	-
Result 9	Trial 127	For Center-point in 23	Control	407	10	6no	-	-	-	-	-	-	-
Result 9	Trial 127	For Center-point in 24	Control	407	10	6no	-	-	-	-	-	-	-
Result 9	Trial 127	For Center-point in 25	Control	407	10	6no	0.789913	0.987843	46.6048	2	1	8.53487	19.7478
Result 9	Trial 129	For Center-point in 1	Control	408	10	6r	1.48605	0.329001	14.8605	1	0	13.3189	37.1512
Result 9	Trial 129	For Center-point in 9	Control	408	10	6r	-	-	-	-	-	-	-
Result 9	Trial 129	For Center-point in 2	Control	408	10	6r	-	-	-	-	-	-	-
Result 9	Trial 129	For Center-point in 11	Control	408	10	6r	-	-	-	-	-	-	-
Result 9	Trial 129	For Center-point in 3	Control	408	10	6r	-	-	-	-	-	-	-
Result 9	Trial 129	For Center-point in 4	Control	408	10	6r	-	-	-	-	-	-	-
Result 9	Trial 129	For Center-point in 5	Control	408	10	6r	0.0171251	0.0366809	770.39	1	1	0.339969	0.428128
Result 9	Trial 129	For Center-point in 6	Control	408	10	6r	-	-	-	-	-	-	-
Result 9	Trial 129	For Center-point in 7	Control	408	10	6r	-	-	-	-	-	-	-
Result 9	Trial 129	For Center-point in 8	Control	408	10	6r	-	-	-	-	-	-	-
Result 9	Trial 129	For Center-point in 10	Control	408	10	6r	-	-	-	-	-	-	-
Result 9	Trial 129	For Center-point in 12	Control	408	10	6r	-	-	-	-	-	-	-
Result 9	Trial 129	For Center-point in 13	Control	408	10	6r	-	-	-	-	-	-	-
Result 9	Trial 129	For Center-point in 14	Control	408	10	6r	-	-	-	-	-	-	-
Result 9	Trial 129	For Center-point in 15	Control	408	10	6r	-	-	-	-	-	-	-
Result 9	Trial 129	For Center-point in 16	Control	408	10	6r	-	-	-	-	-	-	-
Result 9	Trial 129	For Center-point in 17	Control	408	10	6r	-	-	-	-	-	-	-
Result 9	Trial 129	For Center-point in 18	Control	408	10	6r	-	-	-	-	-	-	-
Result 9	Trial 129	For Center-point in 19	Control	408	10	6r	-	-	-	-	-	-	-
Result 9	Trial 129	For Center-point in 20	Control	408	10	6r	-	-	-	-	-	-	-
Result 9	Trial 129	For Center-point in 21	Control	408	10	6r	-	-	-	-	-	-	-
Result 9	Trial 129	For Center-point in 22	Control	408	10	6r	-	-	-	-	-	-	-
Result 9	Trial 129	For Center-point in 23	Control	408	10	6r	-	-	-	-	-	-	-
Result 9	Trial 129	For Center-point in 24	Control	408	10	6r	-	-	-	-	-	-	-
Result 9	Trial 129	For Center-point in 25	Control	408	10	6r	-	-	-	-	-	-	-
Result 9	Trial 130	For Center-point in 1	Control	403	10	6l	1.21879	1.17084	75.5651	6	1	10.8706	30.4698
Result 9	Trial 130	For Center-point in 9	Control	403	10	6l	2.00778	0.799926	56.2179	2	0	14.5471	50.1945
Result 9	Trial 130	For Center-point in 2	Control	403	10	6l	3.08943	0.999952	98.8618	4	0	20.5486	77.2357
Result 9	Trial 130	For Center-point in 11	Control	403	10	6l	2.97849	0.409609	26.8064	2	0	19.9175	74.4623
Result 9	Trial 130	For Center-point in 3	Control	403	10	6l	2.83407	1.30282	141.704	3	0	20.1643	70.8518
Result 9	Trial 130	For Center-point in 4	Control	403	10	6l	1.83429	1.15587	100.886	5	1	13.6619	45.8573
Result 9	Trial 130	For Center-point in 5	Control	403	10	6l	0.222808	0.303548	342.901	15	7	3.42068	5.57019
Result 9	Trial 130	For Center-point in 6	Control	403	10	6l	-	-	-	-	-	-	-
Result 9	Trial 130	For Center-point in 7	Control	403	10	6l	3.15491	0.256494	31.5491	2	0	19.8944	78.8728
Result 9	Trial 130	For Center-point in 8	Control	403	10	6l	0.255934	0.332712	96.487	4	2	3.93522	6.39834
Result 9	Trial 130	For Center-point in 10	Control	403	10	6l	0.0216745	0.0729213	889.132	7	6	0.451552	0.541863
Result 9	Trial 130	For Center-point in 12	Control	403	10	6l	-	-	-	-	-	-	-
Result 9	Trial 130	For Center-point in 13	Control	403	10	6l	-	-	-	-	-	-	-
Result 9	Trial 130	For Center-point in 14	Control	403	10	6l	0.108386	0.200265	134.832	2	1	1.7798	2.70965
Result 9	Trial 130	For Center-point in 15	Control	403	10	6l	0.2853	0.456206	36.5184	2	1	4.23784	7.1325
Result 9	Trial 130	For Center-point in 16	Control	403	10	6l	0.288263	0.465988	65.7239	3	1	3.58784	7.20657
Result 9	Trial 130	For Center-point in 17	Control	403	10	6l	-	-	-	-	-	-	-
Result 9	Trial 130	For Center-point in 18	Control	403	10	6l	-	-	-	-	-	-	-
Result 9	Trial 130	For Center-point in 19	Control	403	10	6l	-	-	-	-	-	-	-
Result 9	Trial 130	For Center-point in 20	Control	403	10	6l	-	-	-	-	-	-	-
Result 9	Trial 130	For Center-point in 21	Control	403	10	6l	-	-	-	-	-	-	-
Result 9	Trial 130	For Center-point in 22	Control	403	10	6l	-	-	-	-	-	-	-
Result 9	Trial 130	For Center-point in 23	Control	403	10	6l	-	-	-	-	-	-	-
Result 9	Trial 130	For Center-point in 24	Control	403	10	6l	0.308918	0.394381	57.4588	3	2	4.61994	7.72295
Result 9	Trial 130	For Center-point in 25	Control	403	10	6l	1.33194	0.976643	30.6347	1	1	11.1973	33.2986
Result 9	Trial 133	For Center-point in 1	Control	413	10	6lr	3.02421	1.15966	105.847	4	1	19.4091	75.6052
Result 9	Trial 133	For Center-point in 9	Control	413	10	6lr	-	-	-	-	-	-	-
Result 9	Trial 133	For Center-point in 2	Control	413	10	6lr	3.26542	0.86592	146.944	4	1	21.2636	81.6356
Result 9	Trial 133	For Center-point in 11	Control	413	10	6lr	0.757264	1.01254	61.3384	3	1	6.72301	18.9316
Result 9	Trial 133	For Center-point in 3	Control	413	10	6lr	1.27042	2.09261	57.1691	3	1	7.93088	31.7606
Result 9	Trial 133	For Center-point in 4	Control	413	10	6lr	2.97997	0.774229	56.6193	3	0	18.582	74.4991
Result 9	Trial 133	For Center-point in 5	Control	413	10	6lr	0.183332	0.370762	227.332	7	4	2.92062	4.5833
Result 9	Trial 133	For Center-point in 6	Control	413	10	6lr	-	-	-	-	-	-	-
Result 9	Trial 133	For Center-point in 7	Control	413	10	6lr	0.850112	1.07084	41.6555	3	1	7.48646	21.2528
Result 9	Trial 133	For Center-point in 8	Control	413	10	6lr	0.138015	0.179574	71.3535	3	2	2.09764	3.45036
Result 9	Trial 133	For Center-point in 10	Control	413	10	6lr	0.0211979	0.0659107	660.313	6	3	0.422262	0.529946
Result 9	Trial 133	For Center-point in 12	Control	413	10	6lr	3.33607	0.414128	83.4017	2	0	20.6093	83.4017
Result 9	Trial 133	For Center-point in 13	Control	413	10	6lr	2.8622	0.583043	48.6574	2	0	17.9199	71.5551
Result 9	Trial 133	For Center-point in 14	Control	413	10	6lr	0.041988	0.118833	476.563	5	3	0.757823	1.0497
Result 9	Trial 133	For Center-point in 15	Control	413	10	6lr	1.409	0.13068	28.18	1	0	11.6718	35.225
Result 9	Trial 133	For Center-point in 16	Control	413	10	6lr	2.57986	1.3871	12.8993	2	0	16.7608	64.4966
Result 9	Trial 133	For Center-point in 17	Control	413	10	6lr	3.31555	0.304348	36.4711	1	0	22.1418	82.8888
Result 9	Trial 133	For Center-point in 18	Control	413	10	6lr	0.115987	0.257725	36.652	2	1	1.71258	2.89968
Result 9	Trial 133	For Center-point in 19	Control	413	10	6lr	0.741043	0.849898	42.2395	2	1	7.09406	18.5261
Result 9	Trial 133	For Center-point in 20	Control	413	10	6lr	2.41834	0.60679	29.02	1	0	15.6235	60.4584
Result 9	Trial 133	For Center-point in 21	Control	413	10	6lr	-	-	-	-	-	-	-
Result 9	Trial 133	For Center-point in 22	Control	413	10	6lr	-	-	-	-	-	-	-
Result 9	Trial 133	For Center-point in 23	Control	413	10	6lr	-	-	-	-	-	-	-
Result 9	Trial 133	For Center-point in 24	Control	413	10	6lr	-	-	-	-	-	-	-
Result 9	Trial 133	For Center-point in 25	Control	413	10	6lr	-	-	-	-	-	-	-
Result 9	Trial 134	For Center-point in 1	Control	410	10	10r	4.10004	0.598962	94.301	5	0	23.092	102.501
Result 9	Trial 134	For Center-point in 9	Control	410	10	10r	4.47919	0.613981	40.3127	1	0	27.3004	111.98
Result 9	Trial 134	For Center-point in 2	Control	410	10	10r	3.66887	0.915204	128.41	4	0	22.7605	91.7218
Result 9	Trial 134	For Center-point in 11	Control	410	10	10r	3.46412	0.642909	34.6412	2	0	19.9724	86.603
Result 9	Trial 134	For Center-point in 3	Control	410	10	10r	4.98373	0.216264	74.7559	2	0	27.3669	124.593
Result 9	Trial 134	For Center-point in 4	Control	410	10	10r	2.60502	0.874726	62.5206	2	0	18.2994	65.1256
Result 9	Trial 134	For Center-point in 5	Control	410	10	10r	0.260378	0.458876	472.586	20	12	3.23944	6.50945
Result 9	Trial 134	For Center-point in 6	Control	410	10	10r	2.40114	0.806566	57.6274	3	0	17.1142	60.0286
Result 9	Trial 134	For Center-point in 7	Control	410	10	10r	3.16843	0.702528	171.095	5	0	20.0281	79.2107
Result 9	Trial 134	For Center-point in 8	Control	410	10	10r	0.450447	0.570845	141.891	7	4	5.51057	11.2612
Result 9	Trial 134	For Center-point in 10	Control	410	10	10r	0.0161724	0.0700491	660.204	10	8	0.297374	0.404309
Result 9	Trial 134	For Center-point in 12	Control	410	10	10r	5.02363	0.151793	40.1891	1	0	28.1551	125.591
Result 9	Trial 134	For Center-point in 13	Control	410	10	10r	4.1534	0.45503	24.9204	1	0	25.4068	103.835
Result 9	Trial 134	For Center-point in 14	Control	410	10	10r	0.207571	0.422554	125.996	4	2	3.09762	5.18928
Result 9	Trial 134	For Center-point in 15	Control	410	10	10r	0.360348	0.599385	52.9712	2	1	4.4038	9.0087
Result 9	Trial 134	For Center-point in 16	Control	410	10	10r	0.290238	0.439011	150.634	8	5	3.98774	7.25596
Result 9	Trial 134	For Center-point in 17	Control	410	10	10r	1.26877	1.06038	135.759	5	2	10.4383	31.7193
Result 9	Trial 134	For Center-point in 18	Control	410	10	10r	0.202469	0.318228	90.706	4	2	3.54996	5.06172
Result 9	Trial 134	For Center-point in 19	Control	410	10	10r	-	-	-	-	-	-	-
Result 9	Trial 134	For Center-point in 20	Control	410	10	10r	-	-	-	-	-	-	-
Result 9	Trial 134	For Center-point in 21	Control	410	10	10r	-	-	-	-	-	-	-
Result 9	Trial 134	For Center-point in 22	Control	410	10	10r	-	-	-	-	-	-	-
Result 9	Trial 134	For Center-point in 23	Control	410	10	10r	-	-	-	-	-	-	-
Result 9	Trial 134	For Center-point in 24	Control	410	10	10r	-	-	-	-	-	-	-
Result 9	Trial 134	For Center-point in 25	Control	410	10	10r	-	-	-	-	-	-	-
Result 9	Trial 137	For Center-point in 1	Control	376	10	10l	2.46366	0.93111	86.228	3	0	17.0324	61.5914
Result 9	Trial 137	For Center-point in 9	Control	376	10	10l	2.9469	0.178996	41.2566	1	0	19.4488	73.6726
Result 9	Trial 137	For Center-point in 2	Control	376	10	10l	3.11528	1.06657	168.225	5	0	21.3512	77.8821
Result 9	Trial 137	For Center-point in 11	Control	376	10	10l	3.22757	1.27618	58.0962	2	1	20.8104	80.6892
Result 9	Trial 137	For Center-point in 3	Control	376	10	10l	3.63568	0.966373	134.52	5	0	23.3537	90.892
Result 9	Trial 137	For Center-point in 4	Control	376	10	10l	3.36457	0.43869	84.1143	5	0	22.5591	84.1143
Result 9	Trial 137	For Center-point in 5	Control	376	10	10l	0.234684	0.396099	206.053	11	7	3.43403	5.8671
Result 9	Trial 137	For Center-point in 6	Control	376	10	10l	-	-	-	-	-	-	-
Result 9	Trial 137	For Center-point in 7	Control	376	10	10l	-	-	-	-	-	-	-
Result 9	Trial 137	For Center-point in 8	Control	376	10	10l	0.99966	0.835217	93.968	3	1	8.59828	24.9915
Result 9	Trial 137	For Center-point in 10	Control	376	10	10l	0.0208084	0.072773	857.638	7	6	0.420746	0.52021
Result 9	Trial 137	For Center-point in 12	Control	376	10	10l	4.60524	0.161305	9.21048	2	0	27.2736	115.131
Result 9	Trial 137	For Center-point in 13	Control	376	10	10l	3.54094	0.282423	14.1638	1	0	23.9683	88.5236
Result 9	Trial 137	For Center-point in 14	Control	376	10	10l	0.129616	0.201079	307.061	5	3	2.30491	3.2404
Result 9	Trial 137	For Center-point in 15	Control	376	10	10l	2.45978	0.668836	4.91956	2	0	16.9786	61.4945
Result 9	Trial 137	For Center-point in 16	Control	376	10	10l	0.35305	0.383796	45.8965	2	1	5.30815	8.82624
Result 9	Trial 137	For Center-point in 17	Control	376	10	10l	-	-	-	-	-	-	-
Result 9	Trial 137	For Center-point in 18	Control	376	10	10l	-	-	-	-	-	-	-
Result 9	Trial 137	For Center-point in 19	Control	376	10	10l	-	-	-	-	-	-	-
Result 9	Trial 137	For Center-point in 20	Control	376	10	10l	-	-	-	-	-	-	-
Result 9	Trial 137	For Center-point in 21	Control	376	10	10l	0.355892	0.364983	26.336	2	1	5.83185	8.8973
Result 9	Trial 137	For Center-point in 22	Control	376	10	10l	-	-	-	-	-	-	-
Result 9	Trial 137	For Center-point in 23	Control	376	10	10l	-	-	-	-	-	-	-
Result 9	Trial 137	For Center-point in 24	Control	376	10	10l	-	-	-	-	-	-	-
Result 9	Trial 137	For Center-point in 25	Control	376	10	10l	0.53029	0.469565	15.3784	1	1	8.44511	13.2572
Result 9	Trial 140	For Center-point in 1	Control	391	10	10no	-	-	-	-	-	-	-
Result 9	Trial 140	For Center-point in 9	Control	391	10	10no	2.17081	1.16445	30.3913	1	0	15.8453	54.2702
Result 9	Trial 140	For Center-point in 2	Control	391	10	10no	1.75812	0.173938	14.0649	1	0	14.3044	43.953
Result 9	Trial 140	For Center-point in 11	Control	391	10	10no	3.02011	0.591592	27.181	1	0	20.9534	75.5028
Result 9	Trial 140	For Center-point in 3	Control	391	10	10no	4.63712	0.440086	41.7341	1	0	27.9434	115.928
Result 9	Trial 140	For Center-point in 4	Control	391	10	10no	2.60844	0.627853	18.2591	1	0	20.1017	65.211
Result 9	Trial 140	For Center-point in 5	Control	391	10	10no	0.233625	0.392041	75.928	4	3	3.35736	5.84061
Result 9	Trial 140	For Center-point in 6	Control	391	10	10no	3.04462	0.0826158	9.13387	1	0	21.3751	76.1156
Result 9	Trial 140	For Center-point in 7	Control	391	10	10no	2.45741	0.203771	4.91483	1	0	16.0258	61.4353
Result 9	Trial 140	For Center-point in 8	Control	391	10	10no	0.23074	0.311973	72.9138	2	1	3.29249	5.7685
Result 9	Trial 140	For Center-point in 10	Control	391	10	10no	0.0221973	0.0633104	928.049	3	3	0.475941	0.554934
Result 9	Trial 140	For Center-point in 12	Control	391	10	10no	1.03425	1.05735	16.548	1	0	8.66523	25.8562
Result 9	Trial 140	For Center-point in 13	Control	391	10	10no	-	-	-	-	-	-	-
Result 9	Trial 140	For Center-point in 14	Control	391	10	10no	-	-	-	-	-	-	-
Result 9	Trial 140	For Center-point in 15	Control	391	10	10no	-	-	-	-	-	-	-
Result 9	Trial 140	For Center-point in 16	Control	391	10	10no	-	-	-	-	-	-	-
Result 9	Trial 140	For Center-point in 17	Control	391	10	10no	2.89786	0.447928	28.9786	1	0	21.8199	72.4465
Result 9	Trial 140	For Center-point in 18	Control	391	10	10no	0.0649707	0.134363	60.4227	2	1	1.36922	1.62427
Result 9	Trial 140	For Center-point in 19	Control	391	10	10no	1.29242	0.441373	38.7726	1	0	11.8243	32.3105
Result 9	Trial 140	For Center-point in 20	Control	391	10	10no	0.102031	0.288642	67.3408	2	1	1.26634	2.55079
Result 9	Trial 140	For Center-point in 21	Control	391	10	10no	-	-	-	-	-	-	-
Result 9	Trial 140	For Center-point in 22	Control	391	10	10no	-	-	-	-	-	-	-
Result 9	Trial 140	For Center-point in 23	Control	391	10	10no	-	-	-	-	-	-	-
Result 9	Trial 140	For Center-point in 24	Control	391	10	10no	0.112158	0.327212	88.3805	4	2	1.69884	2.80395
Result 9	Trial 140	For Center-point in 25	Control	391	10	10no	1.51025	1.06826	69.4713	4	2	12.5523	37.7561
