# Supplementary material for: Neuroreceptor kinetics in rats repeatedly exposed to quinpirole as a model for OCD
Source: PLoS One. 2019 Mar 7;14(3):e0213313. doi: 10.1371/journal.pone.0213313 (PMC6405120; doi:10.1371/journal.pone.0213313)
Supplement: S3 File — (CSV) [file pone.0213313.s003.csv]

	Label	Area	StdDev	Min	Max	IntDen	%Area	RawIntDen
56	D2R ind.tif:10L_1_CP1	2472899.893	57.9	0	255	596204118.6	94.547	2474893575
57	D2R ind.tif:10L_1_CP2	2472899.893	57.554	0	255	596638549.7	94.616	2476696935
58	D2R ind.tif:10L_1_CP3	2472899.893	68.74	0	255	580840849.7	92.111	2411119350
59	D2R ind.tif:10L_1_CP4	2472899.893	60.368	0	255	593008973.9	94.04	2461630260
60	D2R ind.tif:10L_1_CP5	2472899.893	73.48	0	255	572962117.9	90.861	2378414070
79	D2R ind.tif:10L_2_CP1	2472899.893	64.497	0	255	587272788.4	93.131	2437818870
80	D2R ind.tif:10L_2_CP2	2472899.893	56.34	0	255	598137128	94.854	2482917660
81	D2R ind.tif:10L_2_CP3	2472899.893	65.385	0	255	585973733.8	92.925	2432426385
82	D2R ind.tif:10L_2_CP4	2472899.893	56.53	0	255	597904739.3	94.817	2481952995
83	D2R ind.tif:10L_2_CP5	2472899.893	53.445	0	255	601552744	95.395	2497096170
61	D2R ind.tif:10NO_1_CP1	2472899.893	71.407	0	255	576502497.7	91.423	2393110485
62	D2R ind.tif:10NO_1_CP2	2472899.893	56.911	0	255	597436890.5	94.743	2480010915
63	D2R ind.tif:10NO_1_CP3	2472899.893	52.156	0	255	603002608.5	95.625	2503114680
64	D2R ind.tif:10NO_1_CP4	2472899.893	59.971	0	255	593534136.7	94.124	2463810255
65	D2R ind.tif:10NO_1_CP5	2472899.893	65.015	0	255	586518247	93.011	2434686705
84	D2R ind.tif:10NO_2_CP1	2472899.893	68.155	0	255	581762848.5	92.257	2414946645
85	D2R ind.tif:10NO_2_CP2	2472899.893	65.08	0	255	586422293.7	92.996	2434288395
86	D2R ind.tif:10NO_2_CP3	2472899.893	60.104	0	255	593358939.1	94.096	2463082995
87	D2R ind.tif:10NO_2_CP4	2472899.893	68.622	0	255	581028701.8	92.141	2411899140
88	D2R ind.tif:10NO_2_CP5	2472899.893	69.954	0	255	578895370	91.802	2403043500
66	D2R ind.tif:10R_1_CP1	2472899.893	61.667	0	255	591258410.9	93.763	2454363525
67	D2R ind.tif:10R_1_CP2	2472899.893	53.347	0	255	601664607.5	95.413	2497560525
68	D2R ind.tif:10R_1_CP3	2472899.893	56.001	0	255	598548031.5	94.919	2484623355
69	D2R ind.tif:10R_1_CP4	2472899.893	63.349	0	255	588917692.3	93.392	2444647005
70	D2R ind.tif:10R_1_CP5	2472899.893	67.793	0	255	582326527.7	92.346	2417286525
89	D2R ind.tif:10R_2_CP1	2472899.893	55.068	0	255	599665438.3	95.096	2489261805
90	D2R ind.tif:10R_2_CP2	2472899.893	62.463	0	255	590161091.5	93.589	2449808460
91	D2R ind.tif:10R_2_CP3	2472899.893	57.624	0	255	596551073.7	94.602	2476333815
92	D2R ind.tif:10R_2_CP4	2472899.893	62.753	0	255	589756515.3	93.525	2448129030
93	D2R ind.tif:10R_2_CP5	2472899.893	59.849	0	255	593695144.1	94.149	2464478610
1	D2R ind.tif:6L_1_CP1	2472899.893	75.805	0	255	568810819.4	90.203	2361181680
2	D2R ind.tif:6L_1_CP2	2472899.893	60.586	0	255	592718288.4	93.994	2460423600
3	D2R ind.tif:6L_1_CP3	2472899.893	65.724	0	255	585470132.9	92.845	2430335895
4	D2R ind.tif:6L_1_CP4	2472899.893	65.065	0	255	586444838.4	92.999	2434381980
5	D2R ind.tif:6L_1_CP5	2472899.893	70.525	0	255	577963051	91.654	2399173365
94	D2R ind.tif:6L_2_CP	2472899.893	59.977	0	255	593525843.7	94.122	2463775830
95	D2R ind.tif:6L_2_CP1	2472899.893	68.36	0	255	581440281	92.206	2413607640
96	D2R ind.tif:6L_2_CP2	2472899.893	54.106	0	255	600791629.6	95.275	2493936720
97	D2R ind.tif:6L_2_CP3	2472899.893	56.205	0	255	598301084	94.88	2483598255
98	D2R ind.tif:6L_2_CP4	2472899.893	53.819	0	255	601123657.3	95.327	2495314995
6	D2R ind.tif:6LR_1_CP1	2472899.893	72.053	0	255	575415621.4	91.25	2388598770
7	D2R ind.tif:6LR_1_CP2	2472899.893	68.861	0	255	580649066	92.08	2410323240
8	D2R ind.tif:6LR_1_CP3	2472899.893	68.596	0	255	581069859.7	92.147	2412069990
9	D2R ind.tif:6LR_1_CP4	2472899.893	59.72	0	255	593864567.3	94.176	2465181900
10	D2R ind.tif:6LR_1_CP5	2472899.893	79.16	0	255	562460889.4	89.196	2334822585
99	D2R ind.tif:6LR_2_CP1	2472899.893	50.391	0	255	604919216.2	95.929	2511070680
100	D2R ind.tif:6LR_2_CP2	2472899.893	63.82	0	255	588248108.2	93.285	2441867505
101	D2R ind.tif:6LR_2_CP3	2472899.893	50.841	0	255	604438651.4	95.853	2509075815
102	D2R ind.tif:6LR_2_CP4	2472899.893	59.995	0	255	593502930.4	94.119	2463680715
103	D2R ind.tif:6LR_2_CP5	2472899.893	72.058	0	255	575406529.8	91.249	2388561030
11	D2R ind.tif:6NO_1_CP1	2472899.893	72.288	0	255	575015959.6	91.187	2386939740
12	D2R ind.tif:6NO_1_CP2	2472899.893	64.074	0	255	587884505.7	93.228	2440358160
13	D2R ind.tif:6NO_1_CP3	2472899.893	77.057	0	255	566490802.7	89.835	2351551095
14	D2R ind.tif:6NO_1_CP4	2472899.893	86.836	0	255	546159404.2	86.611	2267153745
15	D2R ind.tif:6NO_1_CP5	2472899.893	66.588	0	255	584174641.3	92.639	2424958200
104	D2R ind.tif:6NO_2_CP1	2472899.893	66.813	0	255	583832231.9	92.585	2423536830
105	D2R ind.tif:6NO_2_CP2	2472899.893	60.338	0	255	593048780.4	94.047	2461795500
106	D2R ind.tif:6NO_2_CP3	2472899.893	64.012	0	255	587972780.2	93.242	2440724595
107	D2R ind.tif:6NO_2_CP4	2472899.893	60.264	0	255	593146699.4	94.062	2462201970
108	D2R ind.tif:6NO_2_CP5	2472899.893	68.934	0	255	580533455.3	92.062	2409843330
16	D2R ind.tif:6R_1_CP	2472899.893	73.237	0	255	573384693	90.928	2380168215
17	D2R ind.tif:6R_1_CP2	2472899.893	75.139	0	255	570020678	90.395	2366203905
18	D2R ind.tif:6R_1_CP3	2472899.893	59.982	0	255	593519455	94.121	2463749310
19	D2R ind.tif:6R_1_CP4	2472899.893	64.234	0	255	587653099.9	93.191	2439397575
20	D2R ind.tif:6R_1_CP5	2472899.893	73.126	0	255	573576906.7	90.959	2380966110
109	D2R ind.tif:6R_2_CP1	2472899.893	38.905	0	255	615552825.7	97.615	2555211690
110	D2R ind.tif:6R_2_CP2	2472899.893	21.67	0	255	626002269	99.273	2598588210
111	D2R ind.tif:6R_2_CP3	2472899.893	49.625	0	255	605727017.2	96.057	2514423930
112	D2R ind.tif:6R_2_CP4	2472899.893	58.128	0	255	595915951.7	94.501	2473697370
113	D2R ind.tif:6R_2_CP5	2472899.893	60.867	0	255	592342522.8	93.935	2458863765
21	D2R ind.tif:7L_1_CP1	2472899.893	67.111	0	255	583378020.5	92.513	2421651360
22	D2R ind.tif:7L_1_CP2	2472899.893	67.836	0	255	582260183.6	92.336	2417011125
23	D2R ind.tif:7L_1_CP3	2472899.893	67.9	0	255	582160237.5	92.32	2416596240
24	D2R ind.tif:7L_1_CP4	2472899.893	64.384	0	255	587436621.5	93.157	2438498955
25	D2R ind.tif:7L_1_CP5	2472899.893	66.983	0	255	583573797	92.544	2422464045
114	D2R ind.tif:7L_2_CP1	2472899.893	67.983	0	255	582031235	92.3	2416060740
115	D2R ind.tif:7L_2_CP2	2472899.893	62.684	0	255	589852407.1	93.54	2448527085
116	D2R ind.tif:7L_2_CP3	2472899.893	78.412	0	255	563913641.2	89.426	2340853080
117	D2R ind.tif:7L_2_CP4	2472899.893	70.057	0	255	578728035.4	91.776	2402348880
118	D2R ind.tif:7L_2_CP5	2472899.893	69.895	0	255	578990770.4	91.817	2403439515
26	D2R ind.tif:7NO_1_CP1	2472899.893	59.517	0	255	594129329.4	94.218	2466280950
27	D2R ind.tif:7NO_1_CP2	2472899.893	62.754	0	255	589755471	93.524	2448124695
28	D2R ind.tif:7NO_1_CP3	2472899.893	60.568	0	255	592742307.5	93.998	2460523305
29	D2R ind.tif:7NO_1_CP4	2472899.893	71.215	0	255	576822116.6	91.473	2394437250
30	D2R ind.tif:7NO_1_CP5	2472899.893	70.733	0	255	577621624.5	91.6	2397756075
119	D2R ind.tif:7NO_2_CP1	2472899.893	62.784	0	255	589713760.2	93.518	2447951550
120	D2R ind.tif:7NO_2_CP2	2472899.893	43.747	0	255	611449319.6	96.965	2538177690
121	D2R ind.tif:7NO_2_CP3	2472899.893	55.994	0	255	598557184.5	94.92	2484661350
122	D2R ind.tif:7NO_2_CP4	2472899.893	59.501	0	255	594150276.9	94.221	2466367905
123	D2R ind.tif:7NO_2_CP5	2472899.893	54.232	0	255	600645549.7	95.251	2493330330
31	D2R ind.tif:7R_1_CP1	2472899.893	76.717	0	255	567126416.2	89.936	2354189580
32	D2R ind.tif:7R_1_CP2	2472899.893	76.025	0	255	568408024.7	90.139	2359509645
33	D2R ind.tif:7R_1_CP3	2472899.893	81.473	0	255	557821408.9	88.46	2315563710
34	D2R ind.tif:7R_1_CP4	2472899.893	68.003	0	255	582000028.7	92.295	2415931200
35	D2R ind.tif:7R_1_CP5	2472899.893	57.224	0	255	597049698.9	94.681	2478403650
124	D2R ind.tif:7R_2_CP1	2472899.893	56.055	0	255	598483468.8	94.909	2484355350
125	D2R ind.tif:7R_2_CP2	2472899.893	63.978	0	255	588021186.8	93.249	2440925535
126	D2R ind.tif:7R_2_CP3	2472899.893	53.316	0	255	601699683.9	95.419	2497706130
127	D2R ind.tif:7R_2_CP4	2472899.893	58.6	0	255	595314554.7	94.406	2471200920
128	D2R ind.tif:7R_2_CP5	2472899.893	55.413	0	255	599255149.1	95.031	2487558660
36	D2R ind.tif:8L_1_CP1	2472899.893	58.631	0	255	595274993.9	94.4	2471036700
37	D2R ind.tif:8L_1_CP2	2472899.893	67.013	0	255	583527171.9	92.537	2422270500
38	D2R ind.tif:8L_1_CP3	2472899.893	76.929	0	255	566731484.4	89.873	2352550185
39	D2R ind.tif:8L_1_CP4	2472899.893	72.499	0	255	574655858.5	91.13	2385444930
40	D2R ind.tif:8L_1_CP5	2472899.893	82.194	0	255	556327560.6	88.223	2309362620
129	D2R ind.tif:8L_2_CP1	2472899.893	63.701	0	255	588417715.7	93.312	2442571560
130	D2R ind.tif:8L_2_CP2	2472899.893	56.267	0	255	598225648.3	94.868	2483285115
131	D2R ind.tif:8L_2_CP3	2472899.893	49.384	0	255	605979001.9	96.097	2515469940
132	D2R ind.tif:8L_2_CP4	2472899.893	61.057	0	255	592086606.5	93.894	2457801435
133	D2R ind.tif:8L_2_CP5	2472899.893	58.93	0	255	594891426.7	94.339	2469444480
41	D2R ind.tif:8LR_1_CP1	2472899.893	76.738	0	255	567088759.7	89.93	2354033265
42	D2R ind.tif:8LR_1_CP2	2472899.893	64.126	0	255	587808885.7	93.216	2440044255
43	D2R ind.tif:8LR_1_CP3	2472899.893	66.493	0	255	584318202.5	92.662	2425554135
44	D2R ind.tif:8LR_1_CP4	2472899.893	59.036	0	255	594754499.8	94.317	2468876085
45	D2R ind.tif:8LR_1_CP5	2472899.893	72.719	0	255	574279785.7	91.07	2383883820
134	D2R ind.tif:8LR_2_CP1	2472899.893	72.512	0	255	574633805.2	91.126	2385353385
135	D2R ind.tif:8LR_2_CP2	2472899.893	75.447	0	255	569461974.6	90.306	2363884680
136	D2R ind.tif:8LR_2_CP3	2472899.893	71.888	0	255	575693529.5	91.295	2389752390
137	D2R ind.tif:8LR_2_CP4	2472899.893	79.764	0	255	561269398.3	89.007	2329876605
138	D2R ind.tif:8LR_2_CP5	2472899.893	82.276	0	255	556157523.1	88.196	2308656780
46	D2R ind.tif:8NO_1_CP1	2472899.893	72.506	0	255	574644371.1	91.128	2385397245
47	D2R ind.tif:8NO_1_CP2	2472899.893	66.201	0	255	584758039.4	92.732	2427379935
48	D2R ind.tif:8NO_1_CP3	2472899.893	62.807	0	255	589680772.5	93.513	2447814615
49	D2R ind.tif:8NO_1_CP4	2472899.893	75.284	0	255	569757635.9	90.353	2365111995
50	D2R ind.tif:8NO_1_CP5	2472899.893	72.151	0	255	575249638.3	91.224	2387909760
139	D2R ind.tif:8NO_2_CP1	2472899.893	90.903	0	255	536378685	85.06	2226553155
140	D2R ind.tif:8NO_2_CP2	2472899.893	92.392	0	255	532572437.4	84.456	2210753100
71	D2R ind.tif:8NO_2_CP3	2472899.893	64.705	0	255	586970554.1	93.083	2436564270
72	D2R ind.tif:8NO_2_CP4	2472899.893	69.995	0	255	578829640.2	91.792	2402770650
73	D2R ind.tif:8NO_2_CP5	2472899.893	81.132	0	255	558517653.5	88.571	2318453880
51	D2R ind.tif:8R_1_CP1	2472899.893	60.352	0	255	593029675.8	94.044	2461716195
52	D2R ind.tif:8R_1_CP2	2472899.893	72.237	0	255	575102206.9	91.201	2387297760
53	D2R ind.tif:8R_1_CP3	2472899.893	62.624	0	255	589936627.3	93.553	2448876690
54	D2R ind.tif:8R_1_CP4	2472899.893	69.937	0	255	578923074.8	91.807	2403158505
55	D2R ind.tif:8R_1_CP5	2472899.893	60.588	0	255	592715217	93.994	2460410850
74	D2R ind.tif:8R_2_CP1	2472899.893	74.386	0	255	571368262.1	90.609	2371797840
75	D2R ind.tif:8R_2_CP2	2472899.893	74.679	0	255	570845863.6	90.526	2369629320
76	D2R ind.tif:8R_2_CP3	2472899.893	78.669	0	255	563416920.3	89.348	2338791150
77	D2R ind.tif:8R_2_CP4	2472899.893	79.02	0	255	562735111.7	89.24	2335960905
78	D2R ind.tif:8R_2_CP5	2472899.893	77.836	0	255	565018209.2	89.602	2345438235
