# Supplementary material for: Neuroreceptor kinetics in rats repeatedly exposed to quinpirole as a model for OCD
Source: PLoS One. 2019 Mar 7;14(3):e0213313. doi: 10.1371/journal.pone.0213313 (PMC6405120; doi:10.1371/journal.pone.0213313)
Supplement: S4 File — (CSV) [file pone.0213313.s004.csv]

	Label	Area	StdDev	Min	Max	IntDen	%Area	RawIntDen
1	Batch 1_ind_th.tif:6L_1_1:6L_1	1089866.801	77.102	0	255	28286856.07	10.178	117421125
2	Batch 1_ind_th.tif:6L_1_2:6L_1	1089866.801	72.112	0	255	24360451.86	8.765	101122290
3	Batch 1_ind_th.tif:6L_1_3:6L_1	1089866.801	68.657	0	255	21866957.58	7.868	90771585
4	Batch 1_ind_th.tif:6L_1_4:6L_1	1089866.801	68.157	0	255	21520432.46	7.744	89333130
5	Batch 1_ind_th.tif:6L_1_5:6L_1	1089866.801	57.389	0	255	14872322.52	5.351	61736265
6	Batch 1_ind_th.tif:6LR_1_1:6LR_1	1089866.801	106.373	0	255	62347861.27	22.434	258811230
7	Batch 1_ind_th.tif:6LR_1_2:6LR_1	1089866.801	87.561	0	255	37950367.29	13.655	157535175
8	Batch 1_ind_th.tif:6LR_1_3:6LR_1	1089866.801	90.545	0	255	41125055.86	14.798	170713575
9	Batch 1_ind_th.tif:6LR_1_4:6LR_1	1089866.801	75.576	0	255	27043702.57	9.731	112260690
10	Batch 1_ind_th.tif:6LR_1_5:6LR_1	1089866.801	70.545	0	255	23207845.79	8.351	96337725
11	Batch 1_ind_th.tif:6NO_1_1:6NO_1	1089866.801	51.009	0	255	11605243.63	4.176	48174345
12	Batch 1_ind_th.tif:6NO_1_2:6NO_1	1089866.801	66.074	0	255	20115288.76	7.238	83500260
13	Batch 1_ind_th.tif:6NO_1_3:6NO_1	1089866.801	67.731	0	255	21228334.09	7.638	88120605
14	Batch 1_ind_th.tif:6NO_1_4:6NO_1	1089866.801	58.282	0	255	15367876.18	5.53	63793350
15	Batch 1_ind_th.tif:6NO_1_5:6NO_1	1089866.801	45.13	0	255	8996077.174	3.237	37343475
16	Batch 1_ind_th.tif:6R_1_1:6R_1	1089866.801	107.977	0	255	65061642.56	23.411	270076365
17	Batch 1_ind_th.tif:6R_1_2:6R_1	1089866.801	98.682	0	255	50968126.19	18.339	211572990
18	Batch 1_ind_th.tif:6R_1_3:6R_1	1089866.801	76.919	0	255	28135616.07	10.124	116793315
19	Batch 1_ind_th.tif:6R_1_4:6R_1	1089866.801	46.92	0	255	9751355.735	3.509	40478700
20	Batch 1_ind_th.tif:6R_1_5:6R_1	1089866.801	82.222	0	255	32754271.93	11.786	135965745
21	Batch 1_ind_th.tif:7L_1_1:7L_1	1089866.801	96.427	0	255	48047019.55	17.288	199447230
22	Batch 1_ind_th.tif:7L_1_2:7L_1	1089866.801	58.563	0	255	15525689.16	5.586	64448445
23	Batch 1_ind_th.tif:7L_1_3:7L_1	1089866.801	105.584	0	255	61063611.28	21.972	253480200
24	Batch 1_ind_th.tif:7L_1_4:7L_1	1089866.801	77.479	0	255	28600086.27	10.291	118721370
25	Batch 1_ind_th.tif:7L_1_5:7L_1	1089866.801	40.478	0	255	7188630.155	2.587	29840610
26	Batch 1_ind_th.tif:7NO_1_1:7NO_1	1089866.801	74.533	0	255	26215261.2	9.433	108821760
27	Batch 1_ind_th.tif:7NO_1_2:7NO_1	1089866.801	67.068	0	255	20778484.15	7.477	86253240
28	Batch 1_ind_th.tif:7NO_1_3:7NO_1	1089866.801	83.895	0	255	34320054.38	12.349	142465440
29	Batch 1_ind_th.tif:7NO_1_4:7NO_1	1089866.801	66.79	0	255	20591430.62	7.409	85476765
30	Batch 1_ind_th.tif:7NO_1_5:7NO_1	1089866.801	52.883	0	255	12516553.71	4.504	51957270
31	Batch 1_ind_th.tif:7R_1_1:7R_1	1089866.801	95.315	0	255	46663621.97	16.791	193704630
32	Batch 1_ind_th.tif:7R_1_2:7R_1	1089866.801	97.13	0	255	48940330.72	17.61	203155440
33	Batch 1_ind_th.tif:7R_1_3:7R_1	1089866.801	76.185	0	255	27534894.71	9.908	114299670
34	Batch 1_ind_th.tif:7R_1_4:7R_1	1089866.801	56.732	0	255	14513880.04	5.222	60248340
35	Batch 1_ind_th.tif:7R_1_5:7R_1	1089866.801	61.279	0	255	17101730.38	6.154	70990725
36	Batch 1_ind_th.tif:8L_1_1:8L_1	1089866.801	81.871	0	255	32432502.99	11.67	134630055
37	Batch 1_ind_th.tif:8L_1_2:8L_1	1089866.801	58.65	0	255	15574402.94	5.604	64650660
38	Batch 1_ind_th.tif:8L_1_3:8L_1	1089866.801	108.081	0	255	65243105.99	23.476	270829635
39	Batch 1_ind_th.tif:8L_1_4:8L_1	1089866.801	76.213	0	255	27557808	9.916	114394785
40	Batch 1_ind_th.tif:8L_1_5:8L_1	1089866.801	65.996	0	255	20063749.22	7.219	83286315
41	Batch 1_ind_th.tif:8LR_1_1:8LR_1	1089866.801	102.894	0	255	56898552.56	20.473	236190690
42	Batch 1_ind_th.tif:8LR_1_2:8LR_1	1089866.801	51.965	0	255	12064860.89	4.341	50082255
43	Batch 1_ind_th.tif:8LR_1_3:8LR_1	1089866.801	60.88	0	255	16864611.61	6.068	70006425
44	Batch 1_ind_th.tif:8LR_1_4:8LR_1	1089866.801	48.32	0	255	10365407.34	3.73	43027680
45	Batch 1_ind_th.tif:8LR_1_5:8LR_1	1089866.801	50.325	0	255	11282430.39	4.06	46834320
46	Batch 1_ind_th.tif:8NO_1_1:8NO_1	1089866.801	85.53	0	255	35904634.33	12.919	149043165
47	Batch 1_ind_th.tif:8NO_1_2:8NO_1	1089866.801	63.448	0	255	18427384	6.631	76493625
48	Batch 1_ind_th.tif:8NO_1_3:8NO_1	1089866.801	93.021	0	255	43925145.93	15.805	182336985
49	Batch 1_ind_th.tif:8NO_1_4:8NO_1	1089866.801	73.144	0	255	25140118.02	9.046	104358750
50	Batch 1_ind_th.tif:8NO_1_5:8NO_1	1089866.801	78.765	0	255	29686901.1	10.682	123232830
51	Batch 1_ind_th.tif:8R_1_1:8R_1	1089866.801	59.441	0	255	16025051.45	5.766	66521340
52	Batch 1_ind_th.tif:8R_1_2:8R_1	1089866.801	61.433	0	255	17193997.83	6.187	71373735
53	Batch 1_ind_th.tif:8R_1_3:8R_1	1089866.801	63.363	0	255	18374308.71	6.611	76273305
54	Batch 1_ind_th.tif:8R_1_4:8R_1	1089866.801	46.143	0	255	9419205.171	3.389	39099915
55	Batch 1_ind_th.tif:8R_1_5:8R_1	1089866.801	66.359	0	255	20304185.19	7.306	84284385
56	Batch 1_ind_th.tif:10L_1_1:10L_1	1089866.801	66.582	0	255	20452353.71	7.359	84899445
57	Batch 1_ind_th.tif:10L_1_2:10L_1	1089866.801	55.306	0	255	13753932.82	4.949	57093735
58	Batch 1_ind_th.tif:10L_1_3:10L_1	1089866.801	80.715	0	255	31389979	11.295	130302450
59	Batch 1_ind_th.tif:10L_1_4:10L_1	1089866.801	63.57	0	255	18504048.31	6.658	76811865
60	Batch 1_ind_th.tif:10L_1_5:10L_1	1089866.801	64.153	0	255	18871643.83	6.79	78337785
61	Batch 1_ind_th.tif:10NO_1_1:10NO_1	1089866.801	87.666	0	255	38058852.19	13.694	157985505
62	Batch 1_ind_th.tif:10NO_1_2:10NO_1	1089866.801	59.776	0	255	16218370.82	5.836	67323825
63	Batch 1_ind_th.tif:10NO_1_3:10NO_1	1089866.801	116.771	0	255	83164309	29.924	345222060
64	Batch 1_ind_th.tif:10NO_1_4:10NO_1	1089866.801	49.36	0	255	10835529.08	3.899	44979195
65	Batch 1_ind_th.tif:10NO_1_5:10NO_1	1089866.801	61.098	0	255	16994044.06	6.115	70543710
66	Batch 1_ind_th.tif:10R_1_1:10R_1	1089866.801	89.33	0	255	39807756.68	14.324	165245355
67	Batch 1_ind_th.tif:10R_1_2:10R_1	1089866.801	100.407	0	255	53316707.72	19.184	221322150
68	Batch 1_ind_th.tif:10R_1_3:10R_1	1089866.801	48.3	0	255	10356684.32	3.727	42991470
69	Batch 1_ind_th.tif:10R_1_4:10R_1	1089866.801	72.827	0	255	24899129.18	8.959	103358385
70	Batch 1_ind_th.tif:10R_1_5:10R_1	1089866.801	73.732	0	255	25591626.55	9.208	106233000
71	Batch 2_ind_th.tif:10L_2_1:10L_2	1089866.801	76.998	0	255	249715486.9	10.147	1036590045
72	Batch 2_ind_th.tif:10L_2_2:10L_2	1089866.801	32.437	0	255	273344003.5	1.645	1134674010
73	Batch 2_ind_th.tif:10L_2_3:10L_2	1089866.801	48.131	0	255	267634724.2	3.699	1110974310
74	Batch 2_ind_th.tif:10L_2_4:10L_2	1089866.801	43.521	0	255	269570129.3	3.003	1119008340
75	Batch 2_ind_th.tif:10L_2_5:10L_2	1089866.801	35.26	0	255	272496703.2	1.95	1131156795
76	Batch 2_ind_th.tif:8R_2_1:8R_2	1089866.801	76.337	0	255	250257850	9.952	1038841440
77	Batch 2_ind_th.tif:8R_2_2:8R_2	1089866.801	70.974	0	255	254396309.7	8.463	1056020535
78	Batch 2_ind_th.tif:8R_2_3:8R_2	1089866.801	68.161	0	255	256392837.4	7.744	1064308290
79	Batch 2_ind_th.tif:8R_2_4:8R_2	1089866.801	50.668	0	255	266472657.9	4.118	1106150475
80	Batch 2_ind_th.tif:8R_2_5:8R_2	1089866.801	50.256	0	255	266665915.9	4.048	1106952705
81	Batch 2_ind_th.tif:8NO_2_1:8NO_2	1089866.801	62.985	0	255	259777001.4	6.527	1078356240
82	Batch 2_ind_th.tif:8NO_2_2:8NO_2	1089866.801	29.599	0	255	274119799.6	1.366	1137894405
83	Batch 2_ind_th.tif:8NO_2_3:8NO_2	1089866.801	55.1	0	255	264270033.4	4.91	1097007195
84	Batch 2_ind_th.tif:8NO_2_4:8NO_2	1089866.801	62.966	0	255	259788488.7	6.523	1078403925
85	Batch 2_ind_th.tif:8NO_2_5:8NO_2	1089866.801	48.223	0	255	267593812	3.714	1110804480
86	Batch 2_ind_th.tif:8LR_2_1:8LR_2	1089866.801	50.185	0	255	266698965.1	4.036	1107089895
87	Batch 2_ind_th.tif:8LR_2_2:8LR_2	1089866.801	38.659	0	255	271374627.7	2.354	1126498965
88	Batch 2_ind_th.tif:8LR_2_3:8LR_2	1089866.801	67.61	0	255	256770200.3	7.609	1065874755
89	Batch 2_ind_th.tif:8LR_2_4:8LR_2	1089866.801	44.385	0	255	269224279.9	3.127	1117572690
90	Batch 2_ind_th.tif:8LR_2_5:8LR_2	1089866.801	62.801	0	255	259890707.8	6.486	1078828245
91	Batch 2_ind_th.tif:8L_2_1:8L_2	1089866.801	42.388	0	255	270012116.2	2.844	1120843065
92	Batch 2_ind_th.tif:8L_2_2:8L_2	1089866.801	54.482	0	255	264590512.3	4.795	1098337530
93	Batch 2_ind_th.tif:8L_2_3:8L_2	1089866.801	31.771	0	255	273532777.1	1.577	1135457625
94	Batch 2_ind_th.tif:8L_2_4:8L_2	1089866.801	44.788	0	255	269060569.7	3.186	1116893115
95	Batch 2_ind_th.tif:8L_2_5:8L_2	1089866.801	63.026	0	255	259751323.7	6.536	1078249650
96	Batch 2_ind_th.tif:7R_2_1:7R_2	1089866.801	49.203	0	255	267152193.6	3.873	1108971285
97	Batch 2_ind_th.tif:7R_2_2:7R_2	1089866.801	77.388	0	255	249391936.5	10.264	1035246960
98	Batch 2_ind_th.tif:7R_2_3:7R_2	1089866.801	68.225	0	255	256348178	7.761	1064122905
99	Batch 2_ind_th.tif:7R_2_4:7R_2	1089866.801	53.97	0	255	264852878.7	4.7	1099426635
100	Batch 2_ind_th.tif:7R_2_5:7R_2	1089866.801	64.281	0	255	258963241.7	6.82	1074978255
101	Batch 2_ind_th.tif:7NO_2_1:7NO_2	1089866.801	69.424	0	255	255510215	8.062	1060644450
102	Batch 2_ind_th.tif:7NO_2_2:7NO_2	1089866.801	57.721	0	255	262860773.9	5.417	1091157240
103	Batch 2_ind_th.tif:7NO_2_3:7NO_2	1089866.801	80.5	0	255	246716856	11.226	1024142475
104	Batch 2_ind_th.tif:7NO_2_4:7NO_2	1089866.801	63.946	0	255	259175911.4	6.743	1075861065
105	Batch 2_ind_th.tif:7NO_2_5:7NO_2	1089866.801	67.134	0	255	257093197.8	7.492	1067215545
106	Batch 2_ind_th.tif:7L_2_1:7L_2	1089866.801	73.786	0	255	252282328.3	9.224	1047245220
107	Batch 2_ind_th.tif:7L_2_2:7L_2	1089866.801	41.968	0	255	270172509.3	2.786	1121508870
108	Batch 2_ind_th.tif:7L_2_3:7L_2	1089866.801	65.389	0	255	258249796.8	7.076	1072016685
109	Batch 2_ind_th.tif:7L_2_4:7L_2	1089866.801	50.937	0	255	266344884.1	4.164	1105620075
110	Batch 2_ind_th.tif:7L_2_5:7L_2	1089866.801	41.404	0	255	270385117.6	2.71	1122391425
111	Batch 2_ind_th.tif:6R_2_1:6R_2	1089866.801	105.98	0	255	216211342.2	22.203	897511515
112	Batch 2_ind_th.tif:6R_2_2:6R_2	1089866.801	81.971	0	255	245391386.6	11.703	1018640340
113	Batch 2_ind_th.tif:6R_2_3:6R_2	1089866.801	73.976	0	255	252135449.8	9.276	1046635515
114	Batch 2_ind_th.tif:6R_2_4:6R_2	1089866.801	59.043	0	255	262118825.6	5.684	1088077350
115	Batch 2_ind_th.tif:6R_2_5:6R_2	1089866.801	50.594	0	255	266507488.6	4.105	1106295060
116	Batch 2_ind_th.tif:6NO_2_1:6NO_2	1089866.801	84.656	0	255	242865457.4	12.612	1008154995
117	Batch 2_ind_th.tif:6NO_2_2:6NO_2	1089866.801	80.534	0	255	246686939.7	11.237	1024018290
118	Batch 2_ind_th.tif:6NO_2_3:6NO_2	1089866.801	73.633	0	255	252400887.7	9.181	1047737370
119	Batch 2_ind_th.tif:6NO_2_4:6NO_2	1089866.801	73.094	0	255	252814186.9	9.032	1049453010
120	Batch 2_ind_th.tif:6NO_2_5:6NO_2	1089866.801	68.972	0	255	255828421	7.948	1061965350
121	Batch 2_ind_th.tif:6LR_2_1:6LR_2	1089866.801	71.905	0	255	253709402.4	8.71	1053169125
122	Batch 2_ind_th.tif:6LR_2_2:6LR_2	1089866.801	64.906	0	255	258562965.6	6.964	1073316675
123	Batch 2_ind_th.tif:6LR_2_3:6LR_2	1089866.801	77.08	0	255	249647607.1	10.172	1036308270
124	Batch 2_ind_th.tif:6LR_2_4:6LR_2	1089866.801	43.144	0	255	269718543.6	2.95	1119624420
125	Batch 2_ind_th.tif:6LR_2_5:6LR_2	1089866.801	46.835	0	255	268201413.5	3.496	1113326685
126	Batch 2_ind_th.tif:6L_2_1:6L_2	1089866.801	111.1	0	255	207133072.1	25.469	859826850
127	Batch 2_ind_th.tif:6L_2_2:6L_2	1089866.801	89.05	0	255	238407194.6	14.216	989648370
128	Batch 2_ind_th.tif:6L_2_3:6L_2	1089866.801	54.392	0	255	264637198.9	4.778	1098531330
129	Batch 2_ind_th.tif:6L_2_4:6L_2	1089866.801	53.242	0	255	265220658.5	4.568	1100953320
130	Batch 2_ind_th.tif:6L_2_5:6L_2	1089866.801	23.677	0	255	275498958.5	0.87	1143619410
131	Batch 2_ind_th.tif:10R_2_1:10R_2	1089866.801	98.754	0	255	226851770.5	18.374	941680830
132	Batch 2_ind_th.tif:10R_2_2:10R_2	1089866.801	115.742	0	255	197243499.4	29.028	818774400
133	Batch 2_ind_th.tif:10R_2_3:10R_2	1089866.801	64.703	0	255	258693380.9	6.917	1073858040
134	Batch 2_ind_th.tif:10R_2_4:10R_2	1089866.801	82.494	0	255	244910944.7	11.876	1016645985
135	Batch 2_ind_th.tif:10R_2_5:10R_2	1089866.801	80.69	0	255	246548231.3	11.287	1023442500
136	Batch 2_ind_th.tif:10NO_2_1:10NO_2	1089866.801	65.029	0	255	258483291.2	6.992	1072985940
137	Batch 2_ind_th.tif:10NO_2_2:10NO_2	1089866.801	74.979	0	255	251348964.9	9.559	1043370750
138	Batch 2_ind_th.tif:10NO_2_3:10NO_2	1089866.801	127.114	0	255	149761203.4	46.113	621671385
139	Batch 2_ind_th.tif:10NO_2_4:10NO_2	1089866.801	76.268	0	255	250313812.5	9.932	1039073745
140	Batch 2_ind_th.tif:10NO_2_5:10NO_2	1089866.801	84.898	0	255	242630611.6	12.696	1007180130
