# Supplementary material for: Neuroreceptor kinetics in rats repeatedly exposed to quinpirole as a model for OCD
Source: PLoS One. 2019 Mar 7;14(3):e0213313. doi: 10.1371/journal.pone.0213313 (PMC6405120; doi:10.1371/journal.pone.0213313)
Supplement: S5 File — (XLSX) [file pone.0213313.s005.xlsx]

## Sheet: GLT1_TH175_results
	Label	Area	Mean	StdDev	Min	Max	IntDen	%Area black	RawIntDen
1	GLT1_TH175.tif:6L_1:6L_1	31539456	87.23	120.974	0	255	2751202395	34.208	2751202395
2	GLT1_TH175.tif:6L_2:6L_2	31539456	74.558	115.989	0	255	2351531205	29.239	2351531205
3	GLT1_TH175.tif:6LR_1:6LR_1	31539456	120.913	127.33	0	255	3813517860	47.417	3813517860
4	GLT1_TH175.tif:6NO_1:6NO_1	31539456	54.882	104.799	0	255	1730955810	21.522	1730955810
5	GLT1_TH175.tif:6NO_2:6NO_2	31539456	81.52	118.92	0	255	2571082890	31.968	2571082890
7	GLT1_TH175.tif:6R_2:6R_2	31539456	74.26	115.852	0	255	2342131395	29.122	2342131395
8	GLT1_TH175.tif:7L_1:7L_1	31539456	84.798	120.137	0	255	2674483860	33.254	2674483860
9	GLT1_TH175.tif:7L_2:7L_2	31539456	102.199	124.965	0	255	3223316280	40.078	3223316280
10	GLT1_TH175.tif:7NO_2:7NO_2	31539456	75.869	116.578	0	255	2392855740	29.752	2392855740
11	GLT1_TH175.tif:7R_1:7R_1	31539456	124.531	127.465	0	255	3927653310	48.836	3927653310
12	GLT1_TH175.tif:7R_2:7R_2	31539456	104.576	125.422	0	255	3298278120	41.01	3298278120
15	GLT1_TH175.tif:8LR_1:8LR_1	31539456	78.806	117.835	0	255	2485509225	30.904	2485509225
16	GLT1_TH175.tif:8LR_2:8LR_2	31539456	63.517	110.283	0	255	2003293770	24.909	2003293770
17	GLT1_TH175.tif:8NO_1:8NO_1	31539456	121.766	127.371	0	255	3840437955	47.751	3840437955
18	GLT1_TH175.tif:8NO_2:8NO_2	31539456	93.043	122.756	0	255	2934538470	36.488	2934538470
20	GLT1_TH175.tif:8R_2:8R_2	31539456	84.175	119.913	0	255	2654818515	33.01	2654818515
21	GLT1_TH175.tif:10L_1:10L_1	31539456	77.154	117.139	0	255	2433383910	30.256	2433383910
22	GLT1_TH175.tif:10L_2:10L_2	31539456	65.891	111.627	0	255	2078163810	25.84	2078163810
23	GLT1_TH175.tif:10NO_1:10NO_1	31539456	73.074	115.3	0	255	2304714480	28.656	2304714480
25	GLT1_TH175.tif:10R_1:10R_1	31539456	97.899	124.016	0	255	3087684075	38.392	3087684075
26	GLT1_TH175.tif:10R_2:10R_2	31539456	101.198	124.757	0	255	3191714385	39.685	3191714385
